# Supplementary material for: Studies on Dual Helmholtz Resonators and Asymmetric Waveguides for Ventilated Soundproofing
Source: Sensors (Basel). 2024 Feb 22;24(5):1432. doi: 10.3390/s24051432 (PMC10934021; doi:10.3390/s24051432)
Supplement: Supplementary file 1 [file sensors-24-01432-s001.zip]

Archive with 1 entries (1 files):
- sensors-2823629-supplementary.pdf
